# Supplementary material for: Interprofessional Identity in Health and Social Care: Analysis and Synthesis of the Assumptions and Conceptions in the Literature
Source: Int J Environ Res Public Health. 2022 Nov 10;19(22):14799. doi: 10.3390/ijerph192214799 (PMC9690615; doi:10.3390/ijerph192214799)
Supplement: Supplementary file 1 [file ijerph-19-14799-s001.zip]

Archive with 6 entries (6 files):
- Table S1 - Vignettes.pdf
- Table S2 - Reporting Checklist.pdf
- Table S3 - Search strings.pdf
- Table S4 - List of excluded studies.pdf
- Table S5 - Data-extraction tables.pdf
- Table S6 - Code book.pdf
